# Supplementary material for: Fine ash from the Campanian Ignimbrite super-eruption, ~ 40 ka, southern Italy: implications for dispersal mechanisms and health hazard
Source: Sci Rep. 2025 Jun 10;15:20039. doi: 10.1038/s41598-025-01100-4 (PMC12152150; doi:10.1038/s41598-025-01100-4)
Supplement: Supplementary file 2 — Supplementary Material 2 [file 41598_2025_1100_MOESM2_ESM.xlsx]

## Sheet: Supplementary Table S1
40Ar/39Ar data of step heating experiments on samples relative to, ACs-2 at 1.1891 Ma (Niespolo et al., 2017)
Relative Isotope abundances: blank, discrimination, and radioactive decay corrected values. Steps in grey colors are excluded from age calculations.
Sample:	SANTUARIO		Lab file #: S0144-01_17			J = 0.00055240± 0.00000033			D(1)	Mass discrimination per AMU based on power law
						Irradiation CO#				013	reactor :	Oregon State Triga Reactor, 2:00 H
Lab file	Laser power	36Ar	± s36	37Ar	± s37	38Ar	± s38	39Ar	± s39	40Ar	± s40	D(1)	±sD	40Ar*/39ArK	± 1s	Age	± 1s	%40Ar*	%39ArK	K/Ca	± 1s
#	W	(V)	%1s	(V)	%1s	(V)	%1s	(V)	%1s	(V)	%1s					(ka)
S0144-01	2,5 w	7.40353e-07	3.66451	0.000445648	0.404961	0.000188048	0.861199	0.0157128	0.0667579	0.000876699	0.144452	0.99857	0.06	0.0401607	0.00053484	40.113	0.534199	71.9771	6.12016	15.1608	0.0622239
S0144-02	2,5 w	1.44861e-06	1.99229	0.000386758	0.37685	0.000199383	0.750461	0.0168091	0.0707955	0.00224822	0.087325	0.99857	0.06	0.106028	0.000546933	105.901	0.546258	79.2722	6.5472	18.6882	0.0716584
S0144-03	2,5 w	3.55342e-05	0.303642	0.000372207	0.391034	0.000257969	1.02118	0.0209415	0.0612363	0.0115064	0.0174865	0.99857	0.06	0.0404392	0.0022362	40.3913	2.23352	7.35981	8.15683	24.1928	0.0957552
S0144-04	2,5 w	6.04086e-06	1.122	0.000517029	0.454536	0.000215907	1.21604	0.0175864	0.062998	0.00251411	0.0636296	0.99857	0.06	0.0389276	0.00120316	38.8814	1.20172	27.2297	6.84995	14.6259	0.0671154
S0144-05	2,5 w	1.21447e-06	2.62398	0.000274657	0.458921	0.000110646	2.44659	0.00932338	0.0703532	0.000743676	0.129294	0.99857	0.06	0.0393939	0.00103841	39.3472	1.03716	49.3867	3.63148	14.5963	0.0677679
S0144-06	2,5 w	1.48186e-06	3.39341	0.000444199	0.412272	0.000194788	1.32701	0.0160889	0.0768987	0.0010919	0.0919974	0.99857	0.06	0.0387433	0.000945405	38.6974	0.944273	57.0867	6.26669	15.5744	0.0653162
S0144-07	2,5 w	1.80192e-06	2.94954	0.00027809	0.469857	0.000179546	0.990477	0.0149289	0.0682767	0.00213379	0.0651238	0.99857	0.06	0.104553	0.00108016	104.427	1.07883	73.1489	5.8149	23.0838	0.1096
S0144-08	2,5 w	1.85598e-05	0.686296	0.000789415	0.370874	0.00026597	0.883602	0.0215495	0.0666179	0.00639735	0.0472885	0.99857	0.06	0.0388271	0.0019517	38.781	1.94936	13.0786	8.39353	11.7379	0.0442295
S0144-09	2,5 w	5.41275e-07	8.68772	0.000467749	0.401797	0.000172611	1.12439	0.0145498	0.090139	0.000760772	0.225763	0.99857	0.06	0.0399144	0.000979349	39.8671	0.978176	76.335	5.66718	13.3753	0.0550775
S0144-10	2,5 w	3.31637e-07	13.6077	0.000275898	0.427133	0.000118768	1.71381	0.00968171	0.0810247	0.000500045	0.247563	0.99857	0.06	0.0398765	0.00140234	39.8292	1.40066	77.2062	3.77105	15.0891	0.0656001
S0144-11	2,5 w	4.84605e-07	4.24323	0.000396643	0.474672	0.000156181	1.00998	0.01309	0.0652641	0.000686836	0.273787	0.99857	0.06	0.0400043	0.000503905	39.9569	0.503302	76.2403	5.09858	14.1906	0.0679924
S0144-12	2,5 w	2.05607e-06	1.40795	0.000634394	0.365715	0.000164324	1.07116	0.0134084	0.0864	0.0020629	0.11122	0.99857	0.06	0.108021	0.000696724	107.891	0.695863	70.2094	5.22256	9.08812	0.0341516
S0144-13	2,5 w	5.2999e-07	8.37978	0.000530429	0.40908	0.000233678	0.901448	0.0200018	0.0610723	0.000994159	0.118807	0.99857	0.06	0.0400788	0.000674843	40.0312	0.674035	80.6342	7.79075	16.2144	0.0670651
S0144-14	2,5 w	1.21095e-07	40.2044	0.000164726	0.430298	6.68292e-05	1.79114	0.00609188	0.0715072	0.000286604	0.328215	0.99857	0.06	0.0394398	0.00239369	39.393	2.39083	83.8293	2.3728	15.9019	0.0693641
S0144-15	2,5 w	1.65028e-06	2.86945	0.000320976	0.470158	0.000130481	1.29394	0.0108785	0.067034	0.00167896	0.087456	0.99857	0.06	0.107571	0.0013203	107.441	1.31867	69.6971	4.2372	14.5733	0.0692103
S0144-16	2,5 w	2.02821e-06	1.98414	0.000345603	0.42152	0.000229488	0.959546	0.0189525	0.0618348	0.00141214	0.0614676	0.99857	0.06	0.0401892	0.000652007	40.1415	0.651226	53.9378	7.38209	23.5805	0.10046
S0144-17	2,5 w	1.17186e-06	3.56583	0.000555455	0.448115	0.000213323	1.15543	0.0171425	0.0859506	0.00104819	0.163402	0.99857	0.06	0.0395121	0.000745771	39.4652	0.744878	64.6183	6.67704	13.2704	0.0605509
Interfering isotope production ratios												Results		40(r)/39(k)	± 1s	Age	± 1s	MSWD	39Ar(k)	K/Ca	± 1s
(40Ar/39Ar)K		0.003823 ± 0.000102														(ka)			(%,n)
(38Ar/39Ar)K		0.012031 ± 0.000019										Age Plateau		0.0398471	0.000231215	39.7999	0.23217	0.295912	78.1781	14.836	0.804689
(39Ar/37Ar)Ca		0.000656 ± 0.000009													0.00580256		0.00583343	0.990247	13
(36Ar/37Ar)Ca		0.000266 ± 0.000004										Full External Error					0.251689	1.4264	1σ Confidence Limit
												Analytical Error					0.230938
Atmospheric argon ratios
(40Ar/36Ar)A		298.56	0.31		Lee et al. (2006)
(38Ar/36Ar)A		0.1885	0.0003		Lee et al. (2006)
Decay constants
40K le		(0.5757 ± 0.016)10-10 a-1			Renne et al. (2011)
40K lb		(4.9548 ± 0.0134)10-10 a-1			Renne et al. (2011)
39Ar		(2.58 ± 0.03)10-3 a-1			Stoenner et al. (1965)
37Ar		(1.983 ± 0.0043)10-2 d-1			Renne & Norman (2001)
36Cl lb		(2.35 ± 0.02)10-6 a-1			Endt & Firestone (1998)
Endt, P. M. (1998), Supplement to energy levels of A = 21-44 nuclei (VII), Phys. A., 633, 1–122.
Lee Jee-Yon, Marti Kurt, Severinghaus Jeffrey P., Kawamura Kenji, Yoo Hee-Soo, Lee Jin Bok, Kim Jin Seog (2006), A redetermination of the isotopic abundances of atmospheric Ar. Geochimica et Cosmochimica Acta, 70, 4507–4512
Min K., Mundil R., Renne P.R., Ludwig K.R., 2000, A test for systematic errors in 40Ar/39Ar geochronology through comparison with U/Pb analysis of a 1.1-Ga rhyolite, Geochimica et Cosmochimica Acta, 64, 73–98
Renne, P. R., and E. B. Norman (2001), Determination of the half-life of 37Ar by mass spectrometry, Physical Review C, 63, doi:10.1103/PhysRevC.63.047302.
Stoenner, R. W., O. A. Schaeffer, and S. Katcoff (1965), Half-lives of argon-37, argon-39, and argon-42, Science, 148, 1325–1328.
Renne, P.R., Balco, G., Ludwig, K.R., Mundil, R., Min, K. Response to the comment by W.H. Schwarz et al. on " Joint determination of 40K decay constants and 40Ar */ 40K for the Fish Canyon sanidine standard
and improved accuracy for 40Ar/ 39Ar geochronology" by P.R. Renne et al. (2010), (2011) Geochimica et Cosmochimica Acta, 75 (17), pp. 5097-5100.

## Sheet: Supplementary Table S2
Procedure Blanks		36Ar [A]	1s	37Ar [A]	1s	38Ar [A]	1s	39Ar [A]	1s	40Ar [A]	1s
S0144-01		1.06805e-06	2.36716e-08	8.36875e-07	2.52316e-08	2.86456e-07	1.19219e-06	1.21498e-06	7.67866e-07	0.000316451	6.42669e-07
S0144-02		1.06805e-06	2.36716e-08	8.36875e-07	2.52316e-08	2.86456e-07	1.19219e-06	1.21498e-06	7.67866e-07	0.000316451	6.42669e-07
S0144-03		1.07149e-06	2.77228e-08	8.73313e-07	1.83394e-08	1.27622e-06	1.91158e-06	1.97722e-06	7.17871e-07	0.000309575	1.10395e-06
S0144-04		1.07149e-06	2.77228e-08	8.73313e-07	1.83394e-08	1.27622e-06	1.91158e-06	1.97722e-06	7.17871e-07	0.000309575	1.10395e-06
S0144-05		1.01304e-06	1.39968e-08	8.65145e-07	2.6371e-08	8.53226e-07	1.93289e-06	2.36478e-06	7.37975e-07	0.00029771	7.44821e-07
S0144-06		1.01304e-06	1.39968e-08	8.65145e-07	2.6371e-08	8.53226e-07	1.93289e-06	2.36478e-06	7.37975e-07	0.00029771	7.44821e-07
S0144-07		1.06491e-06	1.96832e-08	8.49095e-07	3.77619e-08	6.14545e-07	1.27917e-06	2.16903e-06	1.22546e-06	0.000309434	1.28423e-06
S0144-08		1.09173e-06	3.6777e-08	8.2752e-07	3.08226e-08	1.2405e-06	1.38257e-06	1.73274e-06	7.3069e-07	0.000322105	1.05349e-06
S0144-09		1.09173e-06	3.6777e-08	8.2752e-07	3.08226e-08	1.2405e-06	1.38257e-06	1.73274e-06	7.3069e-07	0.000322105	1.05349e-06
S0144-10		1.09173e-06	3.6777e-08	8.2752e-07	3.08226e-08	1.2405e-06	1.38257e-06	1.73274e-06	7.3069e-07	0.000322105	1.05349e-06
S0144-11		1.06491e-06	1.96832e-08	8.49095e-07	3.77619e-08	6.14545e-07	1.27917e-06	2.16903e-06	1.22546e-06	0.000309434	1.28423e-06
S0144-12		1.06491e-06	1.96832e-08	8.49095e-07	3.77619e-08	6.14545e-07	1.27917e-06	2.16903e-06	1.22546e-06	0.000309434	1.28423e-06
S0144-13		1.248e-06	2.72299e-08	8.76299e-07	2.12785e-08	3.68891e-06	7.98396e-07	2.09566e-07	9.11902e-07	0.000351689	8.39487e-07
S0144-14		1.248e-06	2.72299e-08	8.76299e-07	2.12785e-08	3.68891e-06	7.98396e-07	2.09566e-07	9.11902e-07	0.000351689	8.39487e-07
S0144-15		9.33285e-07	1.37217e-08	8.84219e-07	2.67097e-08	1.30064e-06	1.33854e-06	1.46692e-06	8.46983e-07	0.000269712	6.14934e-07
S0144-16		9.33285e-07	1.37217e-08	8.84219e-07	2.67097e-08	1.30064e-06	1.33854e-06	1.46692e-06	8.46983e-07	0.000269712	6.14934e-07
S0144-17		7.5785e-07	2.90592e-08	9.1604e-07	1.59582e-08	7.14218e-07	1.67274e-06	2.97659e-06	4.08354e-07	0.000221464	1.05567e-06
